# Supplementary material for: A Multi-Center, Open-Label, Randomized Controlled Trial to Evaluate the Efficacy of Convalescent Plasma Therapy for Coronavirus Disease 2019: A Trial Protocol (COVIPLA-RCT)
Source: Life (Basel). 2022 Jun 8;12(6):856. doi: 10.3390/life12060856 (PMC9225318; doi:10.3390/life12060856)
Supplement: Supplementary file 1 [file life-12-00856-s001.zip]

Archive with 1 entries (1 files):
- life-1742310-supplementary.pdf
